# Supplementary material for: Disparities in COVID-19 vaccine uptake among rural hard-to-reach population and urban high-risk groups of Bangladesh
Source: PLoS One. 2024 Apr 29;19(4):e0302056. doi: 10.1371/journal.pone.0302056 (PMC11057741; doi:10.1371/journal.pone.0302056)
Supplement: S1 Dataset — (ZIP) [file pone.0302056.s006.zip]

Archive with 2 entries (2 files):
- 01. Household Survey/codebook_hh_survey.xlsx
- 01. Household Survey/Household Survey Full Data.dta
