# Supplementary material for: Disparities in COVID-19 vaccine uptake among rural hard-to-reach population and urban high-risk groups of Bangladesh
Source: PLoS One. 2024 Apr 29;19(4):e0302056. doi: 10.1371/journal.pone.0302056 (PMC11057741; doi:10.1371/journal.pone.0302056)
Supplement: S1 Dataset — (ZIP) [file pone.0302056.s006.zip › 01. Household Survey/codebook_hh_survey.xlsx]

## Sheet: Sheet1
Variable Name	Variable Label	Value Label	Value Code	Variable Type
date_int	Q108: Interview date	Open ended		Integer
time_int	Time of interview	Open ended		String
q101	Q101: Division			Numeric
		1=Chattogram	1
		2=Dhaka	2
		3=Rangpur	3
		4=Barishal	4
		5=Mymensingh	5
		6=Sylhet	6
q102	Q102: District			Numeric
		1=Bandarban	1
		2=Rangamati	2
		3=Lakshmipur	3
		4=Shariatpur	4
		5=Madaripur	5
		6=Rajbari	6
		7=Faridpur	7
		8=Gaibandha	8
		9=Kurigram	9
		10=Jhalokathi	10
		11=Pirojpur	11
		12=Barisal	12
		13=Bhola	13
		14=Netrokona	14
		15=Mymensingh	15
		16=Sunamganj	16
q103	Q103: Upazila			Numeric
		1=ALIKADAM	1
		2=BANDARBAN SADAR	2
		3=Naikhongchhari	3
		4=Lama	4
		5=JURAI CHHARI	5
		6=Naniarchari	6
		7=Rajasthali	7
		8=Kaptai	8
		9=KAMALNAGAR	9
		10=ROYPUR	10
		11=RAMGANJ	11
		12=RAMGATI	12
		13=BHEDARGANJ	13
		14=GOSAIRHAT	14
		15=SHARIATPUR SADAR	15
		16=ZANJIRA	16
		17=KALKINI	17
		18=MADARIPUR SADAR	18
		19=RAJOIR	19
		20=SHIB CHAR	20
		21=Kalukhali	21
		22=GOALANDA	22
		23=PANGSHA	23
		24=RAJBARI SADAR	24
		25=ALFADANGA	25
		26=BHANGA	26
		27=BOALMARI	27
		28=MADHUKHALI	28
		29=FULCHHARI	29
		30=GAIBANDHA SADAR	30
		31=PALASHBARI	31
		32=SAGHATA	32
		33=CHAR RAJIBPUR	33
		34=PHULBARI	34
		35=RAJARHAT	35
		36=RAUMARI	36
		37=JHALOKATI SADAR	37
		38=KANTHALIA	38
		39=NALCHITY	39
		40=RAJAPUR	40
		41=MATHBARIA	41
		42=NESARABAD	42
		43=PIROJPUR SADAR	43
		44=ZIANAGAR	44
		45=BABUGANJ	45
		46=BAKERGANJ	46
		47=MHENDIGANJ	47
		48=WAZIRPUR	48
		49=BHOLA SADAR	49
		50=BURHANUDDIN	50
		51=CHAR FASSON	51
		52=TAZUMUDDIN	52
		53=BARHATTA	53
		54=DURGAPUR	54
		55=KHALIAJURI	55
		56=MOHANGANJ	56
		57=DHOBAURA	57
		58=MUKTAGACHHA	58
		59=PHULPUR	59
		60=TRISHAL	60
		61=DOWARABAZAR	61
		62=JAGANNATHPUR	62
		63=SULLA	63
		64=JAMALGANJ	64
q103a	Q103a: Union Name	Open ended		String
q103a_union_code	Union Code (clean)	Open ended		Integer
q103b	Q103b: Cluster Name	Open ended		String
q103b_cluster_code	Cluster Code (clean)			Integer
		1=Babupara	1
		2=Mannan Member Para	2
		3=Sonai chori	3
		4=Vorir Mukh Para	4
		5=Roambo Para	5
		6=Noyapara cc	6
		7=Naser chairman para	7
		8=Mong ching Headman Para	8
		9=Muslim para	9
		10=Sultanpur	10
		11=Reichatholi Para	11
		12=Baghmara	12
		13=Jamchari	13
		14=Ramari para	14
		15=Shofiqur rahman para	15
		16=South kayestoli	16
		17=Dungri Headman para	17
		18=Keyang para	18
		19=South narisbuniya	19
		20=Bahir Math	20
		21=Bazar Para	21
		22=Upazila health comlex	22
		23=Amir Hamja Para	23
		24=Modho Baishari Para, perviner bari	24
		25=Komolar khola	25
		26=Meyola Char	26
		27=Hatel Para	27
		28=Ibrahim leader para	28
		29=Mohammad Para	29
		30=Gainda para	30
		31=Boillarchor	31
		32=Bazar para	32
		33=Shamira cc	33
		34=Vubon joy govt. primary school	34
		35=Lulangchori ganersar karbari para	35
		36=Panchori	36
		37=Choumohoay cc	37
		38=Choto Panchori	38
		39=Balish para	39
		40=Damai Para	40
		41=Puratan Bazar	41
		42=Rijhibil Para	42
		43=Shankala para	43
		44=Hajachari Paschim Para	44
		45=Paschim Hatimara	45
		46=Tainna Para	46
		47=Chowdhury Chara	47
		48=Thana Para	48
		49=Naramukh para	49
		50=3no. Bali para	50
		51=Dhanuchori para	51
		52=Ghilamukh Para	52
		53=Bombai Dang Para	53
		54=Balumura Marma Para	54
		55=Chingkhong para	55
		56=Amchara Para	56
		57=Dolonna par	57
		58=Barogunia	58
		59=Pakua cc	59
		60=Sue prosari karbari para	60
		61=Vallukia cc	61
		62=Uttar debota sori	62
		63=Brike field Hindu para, Kolmi sora	63
		64=Dongnala Center	64
		65=Ikra islamia pathagar	65
		66=Konkan Chairman er Bari	66
		67=AT Para CC	67
		68=Abul kasem Matabbar Bari	68
		69=Sekandar shordar cc	69
		70=Pane ali hawladar cc	70
		71=Shaiyal bari cc	71
		72=Mir bari	72
		73=Notun monir miar bari	73
		74=Chorpata primary school	74
		75=Bammi Bhuiyan Bari	75
		76=Koyal bari forkania	76
		77=Baburhat cc	77
		78=Ali Hossen Judge Bari	78
		79=Hassan Gazi Bari	79
		80=Majhir bari	80
		81=Iman Ali Bari	81
		82=Tamta nobujug shorkari primary school	82
		83=Bisnopur Munshi bari	83
		84=Katakhali cc	84
		85=Noagoan borobari	85
		86=Shempur Sub center	86
		87=Kanchanpur sub center	87
		88=Hossain ali Bepari bari	88
		89=Anwar chairman CC	89
		90=Anwar Ullah primary CC	90
		91=Chor meher cc	91
		92=Suice gate yousuf majir Bari	92
		93=Fozlol Huque CC	93
		94=Korim Ali Bapari Bari cc	94
		95=Chor gazi cc	95
		96=Janata bazar cc	96
		97=Nur Md. Fakir Bari, Gongsar	97
		98=Baharchar Laximinarayan CC	98
		99=Ab. Khalek Bepary, Dularchar	99
		100=Babu Chairmen house, Bakul Kandi	100
		101=Lalmia Dewan Bari, Koral toli	101
		102=Jabbar sarder house, Talika Kandi	102
		103=Mohisar CC	103
		104=Karem Ali, Feraji kandi	104
		105=Humayun Bepari House	105
		106=Gunmoni Begum	106
		107=Harun Sarker, Latukhanpur	107
		108=Amir Hossain Madbor	108
		109=Abdur Rahman Baburchi House, Charmonpura	109
		110=Poschim char Biskatalia CC	110
		111=Hamid Sarder Bari, kamadda	111
		112=Habib Gorami House, Dipur	112
		113=Chikondi FWC	113
		114=Ab: Jabbar Sarder Bari, Poschim Atpara	114
		115=Babul Doctor house, Sontespur	115
		116=Riju Talukder house, Raypur	116
		117=Dr. Ab: Mannan House, Poschimpur	117
		118=Abdul Hai Fakir House, Poschim Mahmudpur	118
		119=Charchatay Govt. Primary School	119
		120=Abul Hashem Madbar, Baisrosi	120
		121=Siraj Chairman House	121
		122=Hasem Sikder House, Char Laxmikanopur	122
		123=Kuddus Dorji House, Komor Uddin	123
		124=Edris Bepary House, Aziz Munshi Kandi	124
		125=Kadam Madbor House	125
		126=Ab. Jabbar Khan, Naimuddirkhan Kandi	126
		127=Edris samadder House, Ahaddi Kandi	127
		128=Joynal Sikder House, Gojnaipur	128
		129=Md. Harun Matubbar Bari	129
		130=Gopalpur UHC	130
		131=Raghunandi CC	131
		132=Abdur Rob Molla, Swasthal	132
		133=Bidyabagish CC	133
		134=Urarchar CC	134
		135=Sardarkandi Govt. Primary School	135
		136=Jakir Matubbar Bari, Bidyabagish	136
		137=Ghatmajhi CC	137
		138=Hajirhawla Govt. Primary School	138
		139=Shirkhara FWC	139
		140=Md.Fazlul Haque Mia.Mirikdia	140
		141=Siddik Matubbar Bari, Algi	141
		142=Rajarchar Govt. Primary School, Kulchori	142
		143=Altaf Sarder,Nolgora	143
		144=Md farrukh fakir chor, Gobindopur	144
		145=Alamdostar Gov: praimari School.	145
		146=Bador pasha cc	146
		147=Kodombari CC	147
		148=Kobiraj pur USC	148
		149=Shajahan miah,Kobiraj pur	149
		150=Golam Mawla Matubber, Kishordia	150
		151=Fultala cc, Nazir kha	151
		152=Sudharam Sarkar, Lakkhipur	152
		153=Talukder Kandi CC	153
		154=Mannan Hang Bari, Niamatkandi	154
		155=Bajitpur FWC	155
		156=Banglabazar	156
		157=Bashkandi CC	157
		158=Atik Howladar Bari	158
		159=Halim Shikder Bari	159
		160=Abul Hossain, Mollik Kandi	160
		161=Faruq Member, Boalia	161
		162=Ramprosad Saha Boalia	162
		163=Chhattar Mondal Damukdia	163
		164=Tota Doriya Porchim Haruya	164
		165=Mahendrapur cc, Mahendrapur	165
		166=Kader Mredha Tengrapara	166
		167=Hobibur Rahman Ballabpur	167
		168=Azhar Bapari Harinbaria	168
		169=Barat Thandu Chowdhury Bari Kacharand	169
		170=Joynal Mandal Charvrat	170
		171=Razzak Sheikh Tenapcha	171
		172=Azad /Jhuru Member Kauljani	172
		173=Mahidapur CC	173
		174=Hamid Mridha Hat CC,Juran Mridhar Papa Ch Dr	174
		175=Alimuddin Bepari, Chotavakla	175
		176=Aminul Islam Bari, Haulikoutil	176
		177=Pangsha CC Babupara	177
		178=Bhattacharyapara Prof.Vidya.Bhattacharyapara	178
		179=Bankim Chandra Lakshipur	179
		180=Muntaz Sorder Holudbaria	180
		181=Abdul Latif member Char Afra Dakshin Para	181
		182=Char Afra CC Char Afra	182
		183=Munnaf Mullah Charafra	183
		184=Shajahan Master Gopalpur	184
		185=Rezaul Karim Mintu Raynagar	185
		186=Md.Sahazuddin, Bathuliya	186
		187=Nural Fakir Silimpur	187
		188=Zahir Uddin Dhunchi	188
		189=Babu Molla Dhunchi	189
		190=Sonakandor CC	190
		191=Badsha Sarder Jaukura	191
		192=Jaukura CC Dauapara	192
		193=Pachuria,Sekendar Molla	193
		194=Dokkin Chornarandia,Rouf Shordar	194
		195=Sakhawat Hosen er bari, Atok bana	195
		196=Kabir hosan, Chorbalbana	196
		197=Odud Chairman er Bari, Ikrail	197
		198=Sefayet Master ar Bari, Chorkholabaria	198
		199=Sekandar Alir Bari,Kamargram	199
		200=Sukurhata CC	200
		201=Moniruddin Bhuiyan CC, Tuzarpur	201
		202=Azahar Khondokar/Sajahan Khondokar, Charaldia	202
		203=Ali Matobbor, Biddanondi	203
		204=Billal Matobbor er Bari/Babu Matobbor er Bari, Purbo Algi	204
		205=Jakir Hossan ar Bari, Rajesodi	205
		206=Fazlul Hoque er Bari, Dighirpar	206
		207=Mojibor Matobbor er Bari,Kawlibera	207
		208=Abdul Aziz mattubbar er bari,Monsirabad	208
		209=Chor Ghospur CC	209
		210=Vopen Dotto er bari	210
		211=Surjog Amir Hossen er Bari	211
		212=Kolimajhi,Chunnu Biswas	212
		213=Katagor,Milon Molla	213
		214=Soyedpur, Deloar Mollar Bari	214
		215=Jagardauli,Rifat Gazi	215
		216=Mora Community Clinic	216
		217=Raijadapur	217
		218=Modhupur cc	218
		219=Chor goaispur cc	219
		220=Chor salamotpur	220
		221=Chor Pukuria	221
		222=Chor bohol baria	222
		223=Nobo bon garam	223
		224=Ujandia	224
		225=Imna Ali, Anondobari	225
		226=Nurunnabi Doctor, Char Choumohon	226
		227=Sajon Uddin ,Nilkuthi	227
		228=Rezaul, Railway Line	228
		229=Badal Chowdhuri, Purbo Udakhali	229
		230=Sayed Miah, Paschim Solua	230
		231=Amzad Kazi, Academy	231
		232=Nizam Uddin Master, Gholdhaho	232
		233=Chtulia Dighor	233
		234=Hazi Abul Fazol, King Malibari	234
		235=Kochua Khamar CC, Fakincr Bazar	235
		236=Shibpur, Tara Member	236
		237=Mojnu Master, Solagari	237
		238=Chakborul, Gita Rani	238
		239=Motiur Membar, Baraipara	239
		240=Boro Durgapur CC	240
		241=Moshlem Uddin, Khamar Jamira	241
		242=Hazrat Ali Mistri, Sabdin, Kuripara	242
		243=Merir Hat Sub Centre, Laskmipur, koyerpara	243
		244=Shahadul Islam, Pobnopur, Hazipara	244
		245=Abdul Sattar BSC, Palashgasi, Napitpara	245
		246=Phul Miah, Bishnupur, Badmohipur	246
		247=Shafiqul Islam, Shibrampur, Paschimpara	247
		248=Rahila Dai, Betkapa, Moddhopara	248
		249=Tajul Mondol, Kukra Hat	249
		250=Jobbar Master,Paschim Bati	250
		251=Vulu Ram Das, Sathalia	251
		252=Dabir Hossain, Thoikorerpara	252
		253=Afzal Hossain Mastar, Pathanpara	253
		254=Tajul Islam Miah, Vanga More	254
		255=Md. Shafiul Alam ,Shaympur	255
		256=Abdur Rahim, Dimla Ponditpara	256
		257=Khodalkate Sajai CC	257
		258=Ayub Membarer bari,Char Pakhiura	258
		259=Sha jamaner bari, jegapara	259
		260=Jahangir mastarer bari,Diara Poschimpara	260
		261=Fulmiaer bari, modonarchar	261
		262=Shahidullah mastar bari, Moddho Barober	262
		263=Zafor membarer bari/ Dhuvalia para	263
		264=Jalal Chairmaner Bari,Koratipara	264
		265=Md Zaire Uddin,Char Gorak Mandap	265
		266=Khelatu Burman, Jhaukuti	266
		267=Alomgir, pechai	267
		268=Md.Saifur Rahman Charbaralai	268
		269=Paschim Dhoniram Madrasa/ Abasan	269
		270=Rangamate CC	270
		271=Johurel haque, Kadirmamud	271
		272=Nimuranjan Sen,Dharmapur	272
		273=Kalua CC,Choturvuz	273
		274=Kachua malakar, Tayub kha	274
		275=Santos Babu, Tayub Kha	275
		276=Romi Begum, Tayub Kha	276
		277=Saiful Hoque, Tayub Kha	277
		278=Char Biddanondo Cc	278
		279=Dr.Zamir Uddin, Punkar	279
		280=Khuniatari CC	280
		281=Hossain ali,Daksin Tekani jhograr char	281
		282=Mafuzol Hoque,Behular Char	282
		283=Shahid Abdul Bari CC, Uttar Khodaimari	283
		284=Char Lathial Danga CC	284
		285=Akbor ali Bapari, uttor baguar char	285
		286=Nowab Ali,Borai Bari	286
		287=Dakshin bondober Madrasa	287
		288=Zobayed master ar bari, Rowmari uttar para	288
		289=Milon Haldarer Bari	289
		290=Binapar Pizush Kantir bari	290
		291=Guzatan Awal Master er Bari	291
		292=Shrimanatkathi Bhuban Rayer Bari	292
		293=Agorbari CC	293
		294=Boidhya Bari	294
		295=Birkathi CC	295
		296=Saidul Miar Bari	296
		297=Poschim Chitki Abinash Samaddar Bari	297
		298=Uttor Talgachia CC	298
		299=Sikder Bari Vaccine Center	299
		300=Kanthalia Pilot High School	300
		301=Chenchrirampur FWC	301
		302=18 No. Patikhalghata Govt. Primary School	302
		303=Neyamatpur CC	303
		304=Marichbunia FWC	304
		305=Selim Haldarer Bari	305
		306=Hoduya	306
		307=Rasul Gazir Bari	307
		308=Makbul Hajir Bari	308
		309=Malihar Govt. Primary School	309
		310=Bhobanipur CC	310
		311=Birkathi CC	311
		312=Timirkathi CC	312
		313=Dokkhin Palot Govt. Primary School	313
		314=Abdul Khaleker Bari	314
		315=Hemayet Hossain Bari	315
		316=Shajahan Mau. Bari	316
		317=Uttar Pingri CC	317
		318=Shanggor FWC	318
		319=Boro Koibartokhali Govt. Primary School	319
		320=Hailkadhi Govt. Primary School	320
		321=Abdul Hai Miar Bari	321
		322=Bukhaitola Nuru Mastarer Bari	322
		323=Betmor FWC	323
		324=Badura C C	324
		325=South Mirukhali C C	325
		326=Gofkhali Govt Primary school	326
		327=38 No. Gofkhali Govt Primary school	327
		328=Dhanisafa FWC	328
		329=Borchakati Auib mia bari	329
		330=Boya government primary school	330
		331=Kalibari C C	331
		332=VarathkathiAmol bishwas bari	332
		333=Chami govt. primary school/Chami Govet primary school	333
		334=Ggon Bacchu miar bari	334
		335=Ggon C C	335
		336=Adabari Bongkim Hawladarer bari	336
		337=Kolakhali CC	337
		338=South Ranipur govt primary school	338
		339=Dumritola CC	339
		340=ShonkorPasha Govt primary school.	340
		341=Sikdar Mollick CC	341
		342=19 no. Chunggapasa Pollimonggol Govt Primary school	342
		343=18 no. Dhuliari Kadomtola Govt Primary School	343
		344=67 No.vaijhora Govt primary school	344
		345=Charakhali CC	345
		346=Chor Saidkhali Government primary school	346
		347=Togra Govet primary school	347
		348=Bodorpur Govt primary school	348
		349=Umedpur CC	349
		350=pararhat FWC	350
		351=Char Bolessar Master Mahabubul Hoquer Bari	351
		352=Ramchandrapur Government primary school	352
		353=Bakshirchar Amjat Mollar Bari	353
		354=Gazipur CC	354
		355=Bashgari Karim Mollar Bari	355
		356=Baylakhali Mannan Piyoner bari	356
		357=Kalu Akoner Bari	357
		358=Jalil Coukidarer bari	358
		359=Rahutkathi CC	359
		360=Edelkathi Shahjahan Master Bari	360
		361=Uttoar Kajla bari	361
		362=Mir Mohammad Mohsiner Bari	362
		363=Sundarkathi CC	363
		364=Kamarkhali Jonokolyan Samiti	364
		365=Dokkhin Kobais Govt. Primary School	365
		366=Pilkhana Govt. Primary School	366
		367=Bolaikathi Govt. Primary School	367
		368=Moksed Miar Bari	368
		369=Abdul Kader Ha: Bari	369
		370=Shahidul Islam Kazi bari	370
		371=Monnan akon bari	371
		372=Salam Master Bari	372
		373=Eyasin Sikder Bari	373
		374=Julu Khandaker Bari	374
		375=Sripur Govt. Primary School	375
		376=Chonkhola Abasan Kendra	376
		377=Dokkhin Kuthalia Govt. Primary School	377
		378=Poschim Harta Govt. Primary School	378
		379=Poschim Shatla CC	379
		380=Kazisa Govt. Primary School	380
		381=Joyontra Boidya	381
		382=Pirerpar CC	382
		383=Adarsha Govt. Primary School	383
		384=Hanua Primary School	384
		385=Bapta Ukilbari Cc	385
		386=Shofi member mal bari	386
		387=Ramdebpur Ashroyon prokolpo 2	387
		388=Chor Chutkimara Sorkari Primary School	388
		389=Ramdevpur cc	389
		390=Ramdashpur Sultani CC	390
		391=Jamal bepari bari	391
		392=Ramdebpur Ashroyon prokolpo 3	392
		393=Milon Baklar bari, Boromanika	393
		394=Alamin member bari CC, Boromanika	394
		395=Asmot Ali Membar Bari Cc	395
		396=Sultan khan bari, Deola sibpur tanakhali	396
		397=Babul Doctor Bari, Udoipur	397
		398=Sultan Bepari Bari, Togbi	398
		399=Kutuba Dalal Bari Cc	399
		400=Deola Talukdar Bari Cc	400
		401=Kholilur Rahman membar bari	401
		402=Kocukhali Gov't Primary School	402
		403=Uttor aicha Holud Dalan	403
		404=Char Jamuna Malek Choukider Bari	404
		405=Mojibul Houqe Chairman Bari CC	405
		406=Saudi Hospital	406
		407=Nanglapata FWC	407
		408=Abdul Houqe Mia Bari CC	408
		409=Shoshiganj Molla bari	409
		410=Aralia Cc	410
		411=Ojiullah member bari, Shikdar Para	411
		412=Khoyaj Patwari Bari, Donkkhin Shombupur	412
		413=Samsuddin member bari, Indranarayonpur	413
		414=Golam Mawlana Bari, Uttor Chachra	414
		415=Jogonnathpur Sorkari Primary School	415
		416=Bangla Bazar Cc, Shombupur	416
		417=Deopur	417
		418=Chisrakanda	418
		419=Nolla	419
		420=Khashikona	420
		421=Gabarkanda	421
		422=Semia	422
		423=Kadamdeowly	423
		424=Gohiala	424
		425=Kalikapur	425
		426=Gabauta	426
		427=Chandigarh	427
		428=Mijpara	428
		429=Nagua	429
		430=Barbatta	430
		431=Nowapara	431
		432=Kapashita	432
		433=Digolhaty	433
		434=Kristopur	434
		435=Nayagaw	435
		436=Bagatia	436
		437=Krishnopur	437
		438=Jaherpur	438
		439=Isapur	439
		440=Nurpur	440
		441=Chayashi	441
		442=Nolzuri	442
		443=Tetulia	443
		444=Tetulia/Pikula	444
		445=Barantor	445
		446=Gaglajore	446
		447=Birampur	447
		448=Panur	448
		449=Dhalarpar Kha 2	449
		450=Muktagacha, Ka-1	450
		451=Rauti,Gha-1	451
		452=Bahrvita Gha 2	452
		453=Gacuapara Ka 1	453
		454=Hajongpara Ga 1	454
		455=Ranigao Kha 2	455
		456=Mansapara,Ka-2	456
		457=Jagannathbari ,Gha 1	457
		458=Gondhobpur Kha 1	458
		459=Chandimondop Ka 2	459
		460=Molajani Ga 2	460
		461=Bahenga Gha-2	461
		462=Purabari,Ka-2	462
		463=Gurshail,Ga-1	463
		464=Bonbangla,Ka-2	464
		465=Chor Sahapur,Ka 1	465
		466=Charniamot,Kha-2	466
		467=Charguadanga Ga 2	467
		468=Nischintapur,Ga-2	468
		469=Paikpara,Ka-1	469
		470=Chatuliwakanda Gha 2	470
		471=Puraputia Ga 2	471
		472=Kukail,Kha-2	472
		473=Charman bari bagan Kha 2	473
		474=Rampur FWC, Ka 1	474
		475=Ujan das para ga 2	475
		476=Ujan das para ga 1	476
		477=Kuragacha ka 2	477
		478=Ijara bondh gha 2	478
		479=Churmadakhali ka 1	479
		480=Notunchor Kha 1	480
		481=Hok Nogor Community clinic	481
		482=Zumgaon Govt. Primary School	482
		483=Sonapur Community Clinic	483
		484=Purbo Chargaon Mainul Shaheber Bari	484
		485=Radhanagar Habib Member er Bari	485
		486=Polil chor govt.primary school	486
		487=Azompur Government Primary School	487
		488=Tengra Tila Community Clinic	488
		489=Ruwail Ashik Master er Bari	489
		490=Baudharan Suruj Member er Bari	490
		491=Kathalkhair Abul Hossain Miar Bari	491
		492=Joynagar Muktar Miar Bari	492
		493=Patkura community clinic	493
		494=Boro fechi Community clinic	494
		495=Loher gaon Community Clinic	495
		496=Khashila Government Primary School	496
		497=Mamud nagar Government Primary School	497
		498=Gonganagar Ramkrishna Babur Bari	498
		499=Neyamatpur Government Primary School	499
		500=Anandapur Government Primary School	500
		501=Kandigaon Government Primary School	501
		502=Yarabad Government primary School	502
		503=Dumra Government Primary School	503
		504=Ghungiargaon Government Primary School	504
		505=Rajapur government primary school	505
		506=Gangadharpur Government Primary School	506
		507=North Lakshmipur Madrasa	507
		508=Reju member bari	508
		509=Inatnagar Government Primary School	509
		510=Horinagor Community Clinic	510
		511=Noyahalot Abdul Maleker Bari	511
		512=Polok Bashir Miar Bari	512
q104	Q104: Household location			Numeric
		1=Hard to reach	1
		2=Non-hard to reach	2
q105	Q105: Record your current location (GPS point)	Open ended		String
q106	Q106: Name of respondent	Open ended		String
q108	Q108: Interview date	Open ended		Integer
q108a	Q108a: Interview start time	Open ended		String
q110	Q110:Final result of the interview			Numeric
		1=complete	1
		2=Incomplete	2
		3=Rejection	3
		88=Others Specify	88
q110x	Q110x: Others/Incomplete/Rejection (Specify if)	Open ended		Numeric
respondentid	Respondent ID	Open ended		String
res_num	Respondent Number	Open ended		Numeric
res_id_hh	Respondant ID at Household	Open ended		Numeric
res_name	Q106: Name of respondent	Open ended		String
htr_non_htr	HTR/Non-HTR area			Numeric
		HTR	1
		Non-HTR	2
is_mem_res	Is the member respondent?			Numeric
		No	0
		Yes	1
q202_m	Q202_11:11th members Information	Open ended		Numeric
q202_m1	1=1st member			Numeric
		Not selected	0
		Selected	1
q202_m2	2=2nd member			Numeric
		Not selected	0
		Selected	1
q202_m3	3=3rd member			Numeric
		Not selected	0
		Selected	1
q202_m4	4=4rth member			Numeric
		Not selected	0
		Selected	1
q202_m5	5=5th member			Numeric
		Not selected	0
		Selected	1
q202_m6	6=6th member			Numeric
		Not selected	0
		Selected	1
q202_m7	7=7th member			Numeric
		Not selected	0
		Selected	1
q202_m8	8=8th member			Numeric
		Not selected	0
		Selected	1
q202_m9	9=9th member			Numeric
		Not selected	0
		Selected	1
q202_m10	10=10th member			Numeric
		Not selected	0
		Selected	1
q202_m11	11=11th member			Numeric
		Not selected	0
		Selected	1
q202a	Q202a11: Name	Open ended		String
q202b	Q202b11: Age	Open ended		Numeric
q202c	Q202c11: Gender			Numeric
		1=Male	1
		2=Female	2
		88=Others Specify	88
q202c11x	Q202c11x: Others	Open ended		Numeric
q202c12x	Q202c12x: Others	Open ended		Numeric
q202c13x	Q202c13x: Others	Open ended		Numeric
q202c14x	Q202c14x: Others	Open ended		Numeric
q202c15x	Q202c15x: Others	Open ended		Numeric
q202cx	Q202c11x: Others	Open ended		String
q202d	Q202d11: Education			Numeric
		1=No education	1
		2=Primary incomplete	2
		3=Primary completed	3
		4=Secondary incomplete	4
		5=Secondary completedd	5
		6=Higher secondary incomplete	6
		7=Higher secondary complete	7
		8=Graduation incomplete	8
		9=Graduation completed or above	9
		88=Others, specify	88
q202d11x	Q202d11x: Others	Open ended		Numeric
q202d12x	Q202d12x: Others	Open ended		Numeric
q202d13x	Q202d13x: Others	Open ended		Numeric
q202d14x	Q202d14x: Others	Open ended		Numeric
q202d15x	Q202d15x: Others	Open ended		Numeric
q202dx	Q202d11x: Others	Open ended		String
q202e	Q202e11: Occupation			Numeric
		1=Agriculture	1
		2=Day labourer	2
		3=Small business	3
		4=Business	4
		5=House wife	5
		6=Government employee	6
		7=Non-government employee	7
		8=Rickshaw/Van puller	8
		9=Driver/ Transport Worker	9
		10=Skilled worker/Factory worker/Garments worker/Mechanics	10
		11=Street Hawker	11
		12=Servant/Maid	12
		13=Not working/Disabled	13
		14=student	14
		15=Begger	15
		16=Porter	16
		88=Others, specify	88
q202e_re	Occupataion_recode			Numeric
		House wife	1
		Agriculture	2
		Notworking/Disable	3
		Day labourer	4
		student	5
		Business	6
		Service	7
		Skilled worker	8
		Driver/Puller	9
		Govt. service	10
		Others	88
q202e_re_2	Occupataion_recode_2			Numeric
		Household chores	1
		Farmer	2
		Day labourer	4
		student	5
		Business	6
		Service	7
		Skilled worker	8
		Driver/Puller	9
		Unemployed	10
		Others	88
		Notworking/Disable	99
q202ex	Q202e11x: Others	Open ended		String
q202f	Q202f11: Marital status			Numeric
		1=Married	1
		2=Separated	2
		3=Abandoned	3
		4=Divorced	4
		5=Widow	5
		6=Unmarried	6
		77=Not Applicable	77
q202g	Q202g11: Physical condition			Numeric
		1=Healthy	1
		2=Chronic disease, like: Diabetes, High blood pressure, heart disease, asthma/respiratory disease, TB, cancer etc	2
		3=Disabled	3
q401b	Q401b11: 1st dose			Numeric
		1=Yes	1
		2=No	2
		3=Not Applicable	3
		99=I don’t know	99
q401ba	Q401b11a: Can you show me the covid-19 vaccine card?			Numeric
		1=Yes	1
		2=No	2
q401c	Q401c11: 1st dose date	Open ended		Integer
q401d	Q401d11: 2nd dose			Numeric
		1=Yes	1
		2=No	2
		3=Not Applicable	3
		99=I don’t know	99
q401e	Q401e11: 2nd dose date	Open ended		Integer
q401f	Q401f11: 3rd dose			Numeric
		1=Yes	1
		2=No	2
		3=Not Applicable	3
		99=I don’t know	99
q401g	Q401g11: 3rd dose date	Open ended		Integer
q402a	Q402a11: Name of the place			Numeric
		1=From Vaccination Campaign	1
		2=Medical College Hospital/ Specialized Hospital	2
		3=District Hospital	3
		4=Upazila Health Complex	4
		5=Private Hospital /Clinic	5
		88=Others (Specify)	88
q402a_re	Q402a11: Name of the place			Numeric
		1=From Vaccination Campaign	1
		2=Medical College Hospital/ Specialized Hospital	2
		3=District Hospital	3
		4=Upazila Health Complex	4
		5=Private Hospital /Clinic	5
		6=Community Clinic	6
		88=Others (Specify)	88
q402ax	Q402a11x: Others	Open ended		String
q402bm	Q402b11x:Others	Open ended		String
q402bm1	1=A. To protect ownself from coronavirus			Numeric
		Not selected	0
		Selected	1
q402bm2	2=B. To protect family			Numeric
		Not selected	0
		Selected	1
q402bm3	3=C. Following others			Numeric
		Not selected	0
		Selected	1
q402bm4	4=D. Advised by health care providers			Numeric
		Not selected	0
		Selected	1
q402bm5	5=E. Advised by family members			Numeric
		Not selected	0
		Selected	1
q402bm6	6=F. Advised by relatives/friends			Numeric
		Not selected	0
		Selected	1
q402bm7	7=G. From social media			Numeric
		Not selected	0
		Selected	1
q402bm8	8=H. For entry at office/for job			Numeric
		Not selected	0
		Selected	1
q402bm9	9=I. For going to abroad/for travelling			Numeric
		Not selected	0
		Selected	1
q402bm10	10=J. For completing vaccine course			Numeric
		Not selected	0
		Selected	1
q402bm11	11=K. Don’t know			Numeric
		Not selected	0
		Selected	1
q402bm88	88=X. Others (Specify)			Numeric
		Not selected	0
		Selected	1
q402c	Q402c11: Name of the place			Numeric
		1=From Vaccination Campaign	1
		2=Medical College Hospital/ Specialized Hospital	2
		3=District Hospital	3
		4=Upazila Health Complex	4
		5=Private Hospital /Clinic	5
		88=Others (Specify)	88
q402c_re	Q402c11: Name of the place			Numeric
		1=From Vaccination Campaign	1
		2=Medical College Hospital/ Specialized Hospital	2
		3=District Hospital	3
		4=Upazila Health Complex	4
		5=Private Hospital /Clinic	5
		6=Community Clinic	6
		88=Others (Specify)	88
q402cx	Q402c11x: Others	Open ended		String
q402d1x	Q402d1x: Others	Open ended		String
q402d2x	Q402d2x: Others	Open ended		String
q402d3x	Q402d3x: Others	Open ended		String
q402d4x	Q402d4x: Others	Open ended		String
q402d5x	Q402d5x: Others	Open ended		Numeric
q402d6x	Q402d6x: Others	Open ended		Numeric
q402d7x	Q402d7x: Others	Open ended		Numeric
q402d8x	Q402d8x: Others	Open ended		Numeric
q402d9x	Q402d9x: Others	Open ended		Numeric
q402d10x	Q402d10x: Others	Open ended		Numeric
q402d11x	Q402d11x: Others	Open ended		Numeric
q402dm	Q402d11:Reason for taking vaccine	Open ended		String
q402dm1	1=A. To protect ownself from coronavirus			Numeric
		Not selected	0
		Selected	1
q402dm2	2=B. To protect family			Numeric
		Not selected	0
		Selected	1
q402dm3	3=C. Following others			Numeric
		Not selected	0
		Selected	1
q402dm4	4=D. Advised by health care providers			Numeric
		Not selected	0
		Selected	1
q402dm5	5=E. Advised by family members			Numeric
		Not selected	0
		Selected	1
q402dm6	6=F. Advised by relatives/friends			Numeric
		Not selected	0
		Selected	1
q402dm7	7=G. From social media			Numeric
		Not selected	0
		Selected	1
q402dm8	8=H. For entry at office/for job			Numeric
		Not selected	0
		Selected	1
q402dm9	9=I. For going to abroad/for travelling			Numeric
		Not selected	0
		Selected	1
q402dm10	10=J. For completing vaccine course			Numeric
		Not selected	0
		Selected	1
q402dm11	11=K. Don’t know			Numeric
		Not selected	0
		Selected	1
q402dm88	88=X. Others (Specify)			Numeric
		Not selected	0
		Selected	1
q402e	Q402e11: Name of the place			Numeric
		1=From Vaccination Campaign	1
		2=Medical College Hospital/ Specialized Hospital	2
		3=District Hospital	3
		4=Upazila Health Complex	4
		5=Private Hospital /Clinic	5
		88=Others (Specify)	88
q402e_re	Q402e11: Name of the place			Numeric
		1=From Vaccination Campaign	1
		2=Medical College Hospital/ Specialized Hospital	2
		3=District Hospital	3
		4=Upazila Health Complex	4
		5=Private Hospital /Clinic	5
		6=Community Clinic	6
		88=Others (Specify)	88
q402ex	Q402e11x: Others	Open ended		String
q402fm	Q402f11:Reason for taking vaccine	Open ended		String
q402fm1	1=A. To protect ownself from coronavirus			Numeric
		Not selected	0
		Selected	1
q402fm2	2=B. To protect family			Numeric
		Not selected	0
		Selected	1
q402fm3	3=C. Following others			Numeric
		Not selected	0
		Selected	1
q402fm4	4=D. Advised by health care providers			Numeric
		Not selected	0
		Selected	1
q402fm5	5=E. Advised by family members			Numeric
		Not selected	0
		Selected	1
q402fm6	6=F. Advised by relatives/friends			Numeric
		Not selected	0
		Selected	1
q402fm7	7=G. From social media			Numeric
		Not selected	0
		Selected	1
q402fm8	8=H. For entry at office/for job			Numeric
		Not selected	0
		Selected	1
q402fm9	9=I. For going to abroad/for travelling			Numeric
		Not selected	0
		Selected	1
q402fm10	10=J. For completing vaccine course			Numeric
		Not selected	0
		Selected	1
q402fm11	11=K. Don’t know			Numeric
		Not selected	0
		Selected	1
q402fm88	88=X. Others (Specify)			Numeric
		Not selected	0
		Selected	1
q403a_dose1		Open ended		Numeric
q403aa	Q403a11a: Registration (Amount)	Open ended		Integer
q403ab	Q403a11b: Travel cost (Amount)	Open ended		long
q403ac	Q403a11c: Vaccine (Amount)	Open ended		Integer
q403ad	Q403a11d: Card (Amount)	Open ended		Integer
q403am1	1=A. Registration			Numeric
		Not selected	0
		Selected	1
q403am2	2=B. Travel cost			Numeric
		Not selected	0
		Selected	1
q403am3	3=C. Vaccine			Numeric
		Not selected	0
		Selected	1
q403am4	4=D. Card			Numeric
		Not selected	0
		Selected	1
q403am88	88=X. Others (Specify)			Numeric
		Not selected	0
		Selected	1
q403am_all	Q403a11:How much money did you spend to get the COVID-19 vaccine? (1st dose)	Open ended		String
q403ax	Q403a11x: Others	Open ended		String
q403ax1	Q403a11x1: Others (Amount)	Open ended		Integer
q403b_dose2		Open ended		Numeric
q403ba	Q403b11a: Registration (Amount)	Open ended		Integer
q403bb	Q403b11b: Travel cost (Amount)	Open ended		Integer
q403bc	Q403b11c: Vaccine (Amount)	Open ended		Integer
q403bd	Q403b11d: Card (Amount)	Open ended		Integer
q403bm1	1=A. Registration			Numeric
		Not selected	0
		Selected	1
q403bm2	2=B. Travel cost			Numeric
		Not selected	0
		Selected	1
q403bm3	3=C. Vaccine			Numeric
		Not selected	0
		Selected	1
q403bm4	4=D. Card			Numeric
		Not selected	0
		Selected	1
q403bm88	88=X. Others (Specify)			Numeric
		Not selected	0
		Selected	1
q403bm_all	Q403b11:How much money did you spend to get the COVID-19 vaccine? (2nd dose)	Open ended		String
q403bx	Q403b11x: Others	Open ended		String
q403bx1	Q403b11x1: Others (Amount)	Open ended		Integer
q403c_dose3		Open ended		Numeric
q403ca	Q403c11a: Registration (Amount)	Open ended		Integer
q403cb	Q403c11b: Travel cost (Amount)	Open ended		Integer
q403cc	Q403c11c: Vaccine (Amount)	Open ended		Integer
q403cd	Q403c11d: Card (Amount)	Open ended		Integer
q403cm1	1=A. Registration			Numeric
		Not selected	0
		Selected	1
q403cm2	2=B. Travel cost			Numeric
		Not selected	0
		Selected	1
q403cm3	3=C. Vaccine			Numeric
		Not selected	0
		Selected	1
q403cm4	4=D. Card			Numeric
		Not selected	0
		Selected	1
q403cm88	88=X. Others (Specify)			Numeric
		Not selected	0
		Selected	1
q403cm_all	Q403c11:How much money did you spend to get the COVID-19 vaccine? (3rd dose)	Open ended		String
q403cx	Q403c11x: Others	Open ended		String
q403cx1	Q403c11x1: Others (Amount)	Open ended		Integer
q404am1	1=A. Registration problems			Numeric
		Not selected	0
		Selected	1
q404am2	2=B. Vaccination centre is located in a distant location			Numeric
		Not selected	0
		Selected	1
q404am3	3=C. Fear of side effects			Numeric
		Not selected	0
		Selected	1
q404am4	4=D. Does not have faith on vaccination			Numeric
		Not selected	0
		Selected	1
q404am5	5=E. Due to the illness			Numeric
		Not selected	0
		Selected	1
q404am6	6=F. Didn't know that vaccine should be taken			Numeric
		Not selected	0
		Selected	1
q404am7	7=G. Was busy			Numeric
		Not selected	0
		Selected	1
q404am8	8=H. Thinking of getting vaccinated later			Numeric
		Not selected	0
		Selected	1
q404am9	9=I.Did not have sufficient money			Numeric
		Not selected	0
		Selected	1
q404am10	10=J. Did not know where to go for vaccination			Numeric
		Not selected	0
		Selected	1
q404am11	11=K. Change of residence			Numeric
		Not selected	0
		Selected	1
q404am12	12=L. Fear of COVID-19			Numeric
		Not selected	0
		Selected	1
q404am13	13=M. Due to pregnancy			Numeric
		Not selected	0
		Selected	1
q404am14	14=N. Fear of needles			Numeric
		Not selected	0
		Selected	1
q404am15	15=O. Neglected to be vaccinated			Numeric
		Not selected	0
		Selected	1
q404am16	16=P. Inconvenient time			Numeric
		Not selected	0
		Selected	1
q404am17	17=Q. Was not at home			Numeric
		Not selected	0
		Selected	1
q404am18	18=R. It's not time to get vaccine			Numeric
		Not selected	0
		Selected	1
q404am19	19=S. Don’t know			Numeric
		Not selected	0
		Selected	1
q404am88	88=X. Others, specify			Numeric
		Not selected	0
		Selected	1
q404am_all	Q404a11:Reason for not taking 1st dose	Open ended		String
q404ax	Q404a11x: Others	Open ended		String
q404bm1	1=A. Registration problems			Numeric
		Not selected	0
		Selected	1
q404bm2	2=B. Vaccination centre is located in a distant location			Numeric
		Not selected	0
		Selected	1
q404bm3	3=C. Fear of side effects			Numeric
		Not selected	0
		Selected	1
q404bm4	4=D. Does not have faith on vaccination			Numeric
		Not selected	0
		Selected	1
q404bm5	5=E. Due to the illness			Numeric
		Not selected	0
		Selected	1
q404bm6	6=F. Didn't know that vaccine should be taken			Numeric
		Not selected	0
		Selected	1
q404bm7	7=G. Was busy			Numeric
		Not selected	0
		Selected	1
q404bm8	8=H. Thinking of getting vaccinated later			Numeric
		Not selected	0
		Selected	1
q404bm9	9=I.Did not have sufficient money			Numeric
		Not selected	0
		Selected	1
q404bm10	10=J. Did not know where to go for vaccination			Numeric
		Not selected	0
		Selected	1
q404bm11	11=K. Change of residence			Numeric
		Not selected	0
		Selected	1
q404bm12	12=L. Fear of COVID-19			Numeric
		Not selected	0
		Selected	1
q404bm13	13=M. Due to pregnancy			Numeric
		Not selected	0
		Selected	1
q404bm14	14=N. Fear of needles			Numeric
		Not selected	0
		Selected	1
q404bm15	15=O. Neglected to be vaccinated			Numeric
		Not selected	0
		Selected	1
q404bm16	16=P. Inconvenient time			Numeric
		Not selected	0
		Selected	1
q404bm17	17=Q. Was not at home			Numeric
		Not selected	0
		Selected	1
q404bm18	18=R. It's not time to get vaccine			Numeric
		Not selected	0
		Selected	1
q404bm19	19=S. Don’t know			Numeric
		Not selected	0
		Selected	1
q404bm88	88=X. Others, specify			Numeric
		Not selected	0
		Selected	1
q404bm_all	Q404b11:Reason for not taking 2nd dose	Open ended		String
q404bx	Q404b11x: Others	Open ended		String
q404cm1	1=A. Registration problems			Numeric
		Not selected	0
		Selected	1
q404cm2	2=B. Vaccination centre is located in a distant location			Numeric
		Not selected	0
		Selected	1
q404cm3	3=C. Fear of side effects			Numeric
		Not selected	0
		Selected	1
q404cm4	4=D. Does not have faith on vaccination			Numeric
		Not selected	0
		Selected	1
q404cm5	5=E. Due to the illness			Numeric
		Not selected	0
		Selected	1
q404cm6	6=F. Didn't know that vaccine should be taken			Numeric
		Not selected	0
		Selected	1
q404cm7	7=G. Was busy			Numeric
		Not selected	0
		Selected	1
q404cm8	8=H. Thinking of getting vaccinated later			Numeric
		Not selected	0
		Selected	1
q404cm9	9=I.Did not have sufficient money			Numeric
		Not selected	0
		Selected	1
q404cm10	10=J. Did not know where to go for vaccination			Numeric
		Not selected	0
		Selected	1
q404cm11	11=K. Change of residence			Numeric
		Not selected	0
		Selected	1
q404cm12	12=L. Fear of COVID-19			Numeric
		Not selected	0
		Selected	1
q404cm13	13=M. Due to pregnancy			Numeric
		Not selected	0
		Selected	1
q404cm14	14=N. Fear of needles			Numeric
		Not selected	0
		Selected	1
q404cm15	15=O. Neglected to be vaccinated			Numeric
		Not selected	0
		Selected	1
q404cm16	16=P. Inconvenient time			Numeric
		Not selected	0
		Selected	1
q404cm17	17=Q. Was not at home			Numeric
		Not selected	0
		Selected	1
q404cm18	18=R. It's not time to get vaccine			Numeric
		Not selected	0
		Selected	1
q404cm19	19=S. Don’t know			Numeric
		Not selected	0
		Selected	1
q404cm88	88=X. Others, specify			Numeric
		Not selected	0
		Selected	1
q404cm_all	Q404c11:Reason for not taking 3rd dose	Open ended		String
q404cx	Q404c11x: Others	Open ended		String
age	Age_category			Numeric
		18-29	1
		30-39	2
		40-54	3
		55+	4
assetquint	5 quantiles of asset_score			Numeric
		Q1	1
		Q2	2
		Q3	3
		Q4	4
		Q5	5
edu	Q202d11: Education			Numeric
		1=No education	1
		2=Primary incomplete	2
		3=Primary completed	3
		4=Secondary incomplete	4
		5=Secondary completedd	5
		6=Higher secondary incomplete	6
		7=Higher secondary complete	7
		8=Graduation incomplete	8
		9=Graduation completed or above	9
		88=Others, specify	88
occu	Occupation			Numeric
		House wife	1
		Agriculture	2
		Notworking/Disable	3
		Day labourer	4
		student	5
		Business	6
		Service	7
		Skilled worker	8
		Driver/Puller	9
		Govt. service	10
		Others	88
occu_2	Occupation_recode			Numeric
		Household chores	1
		Farmer	2
		Day labourer	4
		student	5
		Business	6
		Service	7
		Skilled worker	8
		Driver/Puller	9
		Unemployed	10
		Others	88
		Notworking/Disable	99
dose_01	1st dose received			Numeric
		No	0
		Yes	1
dose_02	2nd dose received			Numeric
		No	0
		Yes	1
dose_03	3rd dose received			Numeric
		No	0
		Yes	1
wt_mem	Weight value	Open ended		Numeric
