# Supplementary material for: Disparities in COVID-19 vaccine uptake among rural hard-to-reach population and urban high-risk groups of Bangladesh
Source: PLoS One. 2024 Apr 29;19(4):e0302056. doi: 10.1371/journal.pone.0302056 (PMC11057741; doi:10.1371/journal.pone.0302056)
Supplement: S2 Dataset — (ZIP) [file pone.0302056.s007.zip › 02. Survey with High Risk Group/Codebook_high_risk.xlsx]

## Sheet: Sheet1
Variable Name	Variable Label	Value Label	Value Code	Variable Type
date_int	Q108: Interview date	Open ended		Integer
time_int	Time of interview	Open ended		String
q101	Q101: Division			Numeric
		1=Chattogram	1
		2=Dhaka	2
q102	Q102: City Corporation			Numeric
		17=Chattogram City Corporation (CCC))	17
		18=Dhaka South City Corporation (DSCC)	18
		19=Dhaka North City Corporation (DNCC)	19
q103	Q103: Area (Zone/Ward)			Numeric
		1=Mirpur Mazar (zone-4,ward-10)	1
		2=Gabtoli Bus Terminalr (zone-4,ward-9)	2
		3=Mohakhali Bus Terminal (zone-3,ward-20)	3
		4=Karwan Bazar (zone-5,ward-26)	4
		5=Cantonment Railway Station (zone-1,ward-27)	5
		6=Gulshan Circle no. 2 (zone-3,ward-19)	6
		7=High Court Mazar (zone-1,ward-20)	7
		8=Kamlapur Railway Station (zone-2,ward-8)	8
		9=Saidabad Bus Terminal (zone-5,ward-48)	9
		10=Sadarghat Launch Terminal (zone-4,ward-36)	10
		11=Dhaka Stadium (zone-2,ward-13)	11
		12=Chattogram Railway Station/Kadamtali Inter District Bus Terminal (zone-02,ward-30)	12
		13=High Court Mazar (zone-05,ward-02)	13
		14=Hazrat Garib Ullah Shah Mazar (zone-05,ward-14)	14
		15=Amanat Shah Mazar (zone-03,ward-19)	15
		16=Bahaddarhat Bus Terminal (zone-06,ward-06)	16
		17=Norton Bridge (Shah Amanat Bridge) (zone-06,ward-35)	17
q104a	Q104a: Household location			Numeric
		1=Floating	1
		2=Slum	2
		3=Non-slum	3
q105	Q105: Record your current location (GPS point)	Open ended		String
q106	Q106: Name of respondent	Open ended		String
q108	Q108: Interview date	Open ended		Integer
q108a	Q108a: Interview start time	Open ended		String
q110x	Q110x: Others/Incomplete/Rejection (Specify if)	Open ended		Numeric
respondentid	Respondent ID	Open ended		String
res_id_hh	Respondant ID at Household	Open ended		Numeric
res_num	Respondent Number	Open ended		Numeric
res_name	Q106: Name of respondent	Open ended		String
q110	Q110:Final result of the interview			Numeric
		1=complete	1
		2=Incomplete	2
		3=Rejection	3
		88=Others Specify	88
q202a	Q202a3: Name	Open ended		String
q202b	Q202b3: Age	Open ended		Numeric
q202c	Q202c3: Gender			Numeric
		1=Male	1
		2=Female	2
		88=Others Specify	88
q202c12x	Q202c12x: Others	Open ended		String
q202c13x	Q202c13x: Others	Open ended		String
q202cx	Q202c3x: Others	Open ended		String
q202d	Q202d3: Education			Numeric
		1=No education	1
		2=Primary incomplete	2
		3=Primary completed	3
		4=Secondary incomplete	4
		5=Secondary completedd	5
		6=Higher secondary incomplete	6
		7=Higher secondary complete	7
		8=Graduation incomplete	8
		9=Graduation completed or above	9
		88=Others, specify	88
q202d12x	Q202d12x: Others	Open ended		String
q202d13x	Q202d13x: Others	Open ended		String
q202dx	Q202d3x: Others	Open ended		String
q202e	Q202e3: Occupation			Numeric
		1=Agriculture	1
		2=Day labourer	2
		3=Small business	3
		4=Business	4
		5=House wife	5
		6=Government employee	6
		7=Non-government employee	7
		8=Rickshaw/Van puller	8
		9=Driver/ Transport Worker	9
		10=Skilled worker/Factory worker/Garments worker/Mechanics	10
		11=Street Hawker	11
		12=Servant/Maid	12
		13=Not working/Disabled	13
		14=student	14
		15=Begger	15
		16=Porter	16
		88=Others, specify	88
q202e12x	Q202e12x: Others	Open ended		String
q202e13x	Q202e13x: Others	Open ended		String
q202ex	Q202e3x: Others	Open ended		String
q202f	Q202f3: Marital status			Numeric
		1=Married	1
		2=Separated	2
		3=Abandoned	3
		4=Divorced	4
		5=Widow	5
		6=Unmarried	6
		77=Not Applicable	77
q202g	Q202g3: Physical condition			Numeric
		1=Healthy	1
		2=Chronic disease, like: Diabetes, High blood pressure, heart disease, asthma/respiratory disease, TB, cancer etc	2
		3=Disabled	3
q205a	Q205a: If Taka, then please enter the total monthly income (Taka)	Open ended		Integer
q401b	Q401b3: 1st dose			Numeric
		1=Yes	1
		2=No	2
		3=Not Applicable	3
		99=I don’t know	99
q401ba	Q401b3a: Can you show me the covid-19 vaccine card?			Numeric
		1=Yes	1
		2=No	2
q401c	Q401c3: 1st dose date	Open ended		Integer
q401d	Q401d3: 2nd dose			Numeric
		1=Yes	1
		2=No	2
		3=Not Applicable	3
		99=I don’t know	99
q401e	Q401e3: 2nd dose date	Open ended		Integer
q401f	Q401f3: 3rd dose			Numeric
		1=Yes	1
		2=No	2
		3=Not Applicable	3
		99=I don’t know	99
q401g	Q401g3: 3rd dose date	Open ended		Integer
q402a	Q402a3: Name of the place			Numeric
		1=From Vaccination Campaign	1
		2=Medical College Hospital/ Specialized Hospital	2
		3=District Hospital	3
		4=Upazila Health Complex	4
		5=Private Hospital /Clinic	5
		88=Others (Specify)	88
q402a_re	Q402a3: Name of the place			Numeric
		1=From Vaccination Campaign	1
		2=Medical College Hospital/ Specialized Hospital	2
		3=District Hospital	3
		4=Upazila Health Complex	4
		5=Private Hospital /Clinic	5
		88=Others (Specify)	88
q402ax	Q402a3x: Others	Open ended		String
q402bm	Q402b3:Reason for taking vaccine	Open ended		String
q402bm1	1=A. To protect ownself from coronavirus			Numeric
		Not selected	0
		Selected	1
q402bm2	2=B. To protect family			Numeric
		Not selected	0
		Selected	1
q402bm3	3=C. Following others			Numeric
		Not selected	0
		Selected	1
q402bm4	4=D. Advised by health care providers			Numeric
		Not selected	0
		Selected	1
q402bm5	5=E. Advised by family members			Numeric
		Not selected	0
		Selected	1
q402bm6	6=F. Advised by relatives/friends			Numeric
		Not selected	0
		Selected	1
q402bm7	7=G. From social media			Numeric
		Not selected	0
		Selected	1
q402bm8	8=H. For entry at office/for job			Numeric
		Not selected	0
		Selected	1
q402bm9	9=I. For going to abroad/for travelling			Numeric
		Not selected	0
		Selected	1
q402bm10	10=J. For completing vaccine course			Numeric
		Not selected	0
		Selected	1
q402bm11	11=K. Don’t know			Numeric
		Not selected	0
		Selected	1
q402bm88	88=X. Others (Specify)			Numeric
		Not selected	0
		Selected	1
q402c	Q402c3: Name of the place			Numeric
		1=From Vaccination Campaign	1
		2=Medical College Hospital/ Specialized Hospital	2
		3=District Hospital	3
		4=Upazila Health Complex	4
		5=Private Hospital /Clinic	5
		88=Others (Specify)	88
q402c_re	Q402c3: Name of the place			Numeric
		1=From Vaccination Campaign	1
		2=Medical College Hospital/ Specialized Hospital	2
		3=District Hospital	3
		4=Upazila Health Complex	4
		5=Private Hospital /Clinic	5
		88=Others (Specify)	88
q402cx	Q402c3x: Others	Open ended		String
q402d1x	Q402d1x: Others	Open ended		String
q402d2x	Q402d2x: Others	Open ended		Numeric
q402d3x	Q402d3x: Others	Open ended		Numeric
q402dm	Q402d3:Reason for taking vaccine	Open ended		String
q402dm1	1=A. To protect ownself from coronavirus			Numeric
		Not selected	0
		Selected	1
q402dm2	2=B. To protect family			Numeric
		Not selected	0
		Selected	1
q402dm3	3=C. Following others			Numeric
		Not selected	0
		Selected	1
q402dm4	4=D. Advised by health care providers			Numeric
		Not selected	0
		Selected	1
q402dm5	5=E. Advised by family members			Numeric
		Not selected	0
		Selected	1
q402dm6	6=F. Advised by relatives/friends			Numeric
		Not selected	0
		Selected	1
q402dm7	7=G. From social media			Numeric
		Not selected	0
		Selected	1
q402dm8	8=H. For entry at office/for job			Numeric
		Not selected	0
		Selected	1
q402dm9	9=I. For going to abroad/for travelling			Numeric
		Not selected	0
		Selected	1
q402dm10	10=J. For completing vaccine course			Numeric
		Not selected	0
		Selected	1
q402dm11	11=K. Don’t know			Numeric
		Not selected	0
		Selected	1
q402dm88	88=X. Others (Specify)			Numeric
		Not selected	0
		Selected	1
q402e	Q402e3: Name of the place			Numeric
		1=From Vaccination Campaign	1
		2=Medical College Hospital/ Specialized Hospital	2
		3=District Hospital	3
		4=Upazila Health Complex	4
		5=Private Hospital /Clinic	5
		88=Others (Specify)	88
q402e_re	Q402e3: Name of the place			Numeric
		1=From Vaccination Campaign	1
		2=Medical College Hospital/ Specialized Hospital	2
		3=District Hospital	3
		4=Upazila Health Complex	4
		5=Private Hospital /Clinic	5
		88=Others (Specify)	88
q402ex	Q402e3x: Others	Open ended		String
q402fm	Q402f3:Reason for taking vaccine	Open ended		String
q402fm1	1=A. To protect ownself from coronavirus			Numeric
		Not selected	0
		Selected	1
q402fm2	2=B. To protect family			Numeric
		Not selected	0
		Selected	1
q402fm3	3=C. Following others			Numeric
		Not selected	0
		Selected	1
q402fm4	4=D. Advised by health care providers			Numeric
		Not selected	0
		Selected	1
q402fm5	5=E. Advised by family members			Numeric
		Not selected	0
		Selected	1
q402fm6	6=F. Advised by relatives/friends			Numeric
		Not selected	0
		Selected	1
q402fm7	7=G. From social media			Numeric
		Not selected	0
		Selected	1
q402fm8	8=H. For entry at office/for job			Numeric
		Not selected	0
		Selected	1
q402fm9	9=I. For going to abroad/for travelling			Numeric
		Not selected	0
		Selected	1
q402fm10	10=J. For completing vaccine course			Numeric
		Not selected	0
		Selected	1
q402fm11	11=K. Don’t know			Numeric
		Not selected	0
		Selected	1
q402fm88	88=X. Others (Specify)			Numeric
		Not selected	0
		Selected	1
q404am1	1=A. Registration problems			Numeric
		Not selected	0
		Selected	1
q404am2	2=B. Vaccination centre is located in a distant location			Numeric
		Not selected	0
		Selected	1
q404am3	3=C. Fear of side effects			Numeric
		Not selected	0
		Selected	1
q404am4	4=D. Does not have faith on vaccination			Numeric
		Not selected	0
		Selected	1
q404am5	5=E. Due to the illness			Numeric
		Not selected	0
		Selected	1
q404am6	6=F. Didn't know that vaccine should be taken			Numeric
		Not selected	0
		Selected	1
q404am7	7=G. Was busy			Numeric
		Not selected	0
		Selected	1
q404am8	8=H. Thinking of getting vaccinated later			Numeric
		Not selected	0
		Selected	1
q404am9	9=I.Did not have sufficient money			Numeric
		Not selected	0
		Selected	1
q404am10	10=J. Did not know where to go for vaccination			Numeric
		Not selected	0
		Selected	1
q404am11	11=K. Change of residence			Numeric
		Not selected	0
		Selected	1
q404am12	12=L. Fear of COVID-19			Numeric
		Not selected	0
		Selected	1
q404am13	13=M. Due to pregnancy			Numeric
		Not selected	0
		Selected	1
q404am14	14=N. Fear of needles			Numeric
		Not selected	0
		Selected	1
q404am15	15=O. Neglected to be vaccinated			Numeric
		Not selected	0
		Selected	1
q404am16	16=P. Inconvenient time			Numeric
		Not selected	0
		Selected	1
q404am17	17=Q. Was not at home			Numeric
		Not selected	0
		Selected	1
q404am18	18=R. It's not time to get vaccine			Numeric
		Not selected	0
		Selected	1
q404am19	19=S. Don’t know			Numeric
		Not selected	0
		Selected	1
q404am88	88=X. Others, specify			Numeric
		Not selected	0
		Selected	1
q404am_all	Q404a3:Reason for not taking 1st dose	Open ended		String
q404ax	Q404a3x: Others	Open ended		String
q404bm1	1=A. Registration problems			Numeric
		Not selected	0
		Selected	1
q404bm2	2=B. Vaccination centre is located in a distant location			Numeric
		Not selected	0
		Selected	1
q404bm3	3=C. Fear of side effects			Numeric
		Not selected	0
		Selected	1
q404bm4	4=D. Does not have faith on vaccination			Numeric
		Not selected	0
		Selected	1
q404bm5	5=E. Due to the illness			Numeric
		Not selected	0
		Selected	1
q404bm6	6=F. Didn't know that vaccine should be taken			Numeric
		Not selected	0
		Selected	1
q404bm7	7=G. Was busy			Numeric
		Not selected	0
		Selected	1
q404bm8	8=H. Thinking of getting vaccinated later			Numeric
		Not selected	0
		Selected	1
q404bm9	9=I.Did not have sufficient money			Numeric
		Not selected	0
		Selected	1
q404bm10	10=J. Did not know where to go for vaccination			Numeric
		Not selected	0
		Selected	1
q404bm11	11=K. Change of residence			Numeric
		Not selected	0
		Selected	1
q404bm12	12=L. Fear of COVID-19			Numeric
		Not selected	0
		Selected	1
q404bm13	13=M. Due to pregnancy			Numeric
		Not selected	0
		Selected	1
q404bm14	14=N. Fear of needles			Numeric
		Not selected	0
		Selected	1
q404bm15	15=O. Neglected to be vaccinated			Numeric
		Not selected	0
		Selected	1
q404bm16	16=P. Inconvenient time			Numeric
		Not selected	0
		Selected	1
q404bm17	17=Q. Was not at home			Numeric
		Not selected	0
		Selected	1
q404bm18	18=R. It's not time to get vaccine			Numeric
		Not selected	0
		Selected	1
q404bm19	19=S. Don’t know			Numeric
		Not selected	0
		Selected	1
q404bm88	88=X. Others, specify			Numeric
		Not selected	0
		Selected	1
q404bm_all	Q404b3:Reason for not taking 2nd dose	Open ended		String
q404bx	Q404b3x: Others	Open ended		String
q404cm1	1=A. Registration problems			Numeric
		Not selected	0
		Selected	1
q404cm2	2=B. Vaccination centre is located in a distant location			Numeric
		Not selected	0
		Selected	1
q404cm3	3=C. Fear of side effects			Numeric
		Not selected	0
		Selected	1
q404cm4	4=D. Does not have faith on vaccination			Numeric
		Not selected	0
		Selected	1
q404cm5	5=E. Due to the illness			Numeric
		Not selected	0
		Selected	1
q404cm6	6=F. Didn't know that vaccine should be taken			Numeric
		Not selected	0
		Selected	1
q404cm7	7=G. Was busy			Numeric
		Not selected	0
		Selected	1
q404cm8	8=H. Thinking of getting vaccinated later			Numeric
		Not selected	0
		Selected	1
q404cm9	9=I.Did not have sufficient money			Numeric
		Not selected	0
		Selected	1
q404cm10	10=J. Did not know where to go for vaccination			Numeric
		Not selected	0
		Selected	1
q404cm11	11=K. Change of residence			Numeric
		Not selected	0
		Selected	1
q404cm12	12=L. Fear of COVID-19			Numeric
		Not selected	0
		Selected	1
q404cm13	13=M. Due to pregnancy			Numeric
		Not selected	0
		Selected	1
q404cm14	14=N. Fear of needles			Numeric
		Not selected	0
		Selected	1
q404cm15	15=O. Neglected to be vaccinated			Numeric
		Not selected	0
		Selected	1
q404cm16	16=P. Inconvenient time			Numeric
		Not selected	0
		Selected	1
q404cm17	17=Q. Was not at home			Numeric
		Not selected	0
		Selected	1
q404cm18	18=R. It's not time to get vaccine			Numeric
		Not selected	0
		Selected	1
q404cm19	19=S. Don’t know			Numeric
		Not selected	0
		Selected	1
q404cm88	88=X. Others, specify			Numeric
		Not selected	0
		Selected	1
q404cm_all	Q404c3:Reason for not taking 3rd dose	Open ended		String
q404cx	Q404c3x: Others	Open ended		String
age	RECODE of q202b (Q202b3: Age)			Numeric
		18-29	0
		30-34	1
		35-39	2
		40-54	3
		55+	4
age_re	RECODE of q202b (Q202b3: Age)			Numeric
		18-29	0
		30-39	1
		40-54	2
		55+	3
education	RECODE of q202d (Q202d3: Education)			Numeric
		no education	1
		primary incomplete	2
		primary complete	3
		secondary incomplete	4
		secondary complete or others	5
income_quint	Income quintile			Numeric
		Less than Tk. 3000	1
		Tk. 3000 - Tk. 5999	2
		Tk. 6000 - Tk. 8999	3
		Greater or equal Tk. 9000	4
occupation	occupation			Numeric
		Begger	1
		Not working/Disabled	2
		Porter	3
		Day laybourer	4
		Housewife	5
		Others	99
dose_01	1st dose received			Numeric
		No	0
		Yes	1
dose_02	2nd dose received			Numeric
		No	0
		Yes	1
dose_03	3rd dose received			Numeric
		No	0
		Yes	1
